# Supplementary material for: Sequencing Directly from Clinical Specimens Reveals Genetic Variations in HCMV-Encoded Chemokine Receptor US28 That May Influence Antibody Levels and Interactions with Human Chemokines
Source: Microbiol Spectr. 2021 Oct 27;9(2):e00020-21. doi: 10.1128/Spectrum.00020-21 (PMC8549752; doi:10.1128/Spectrum.00020-21)
Supplement: SUPPLEMENTAL FILE 1 — Supplemental material. Download Spectrum.00020-21-s0001.xlsx, XLSX file, 0.02 MB [file spectrum.00020-21-s0001.xlsx]

## Sheet: Frquency of variants
	Residue Postion	8	15	18	19	21	24	25	49	52	56	98	122	124	125	126	170	190	191	192	199	250	251	254	267	314	329	330	338	339	340	341	342	343	344	345	346	347	348	349
SAMPLE SOURCE	Toledo Reference	A	D	E	A	T	V	F	I	F	F	S	I	E	I	A	N	V	E	L	I	V	D	K	R	F	R	S	S	S	D	T	L	S	D	E	V	C	R	V
BUFFY COAT	JAK-1								D (49%), I (49%)	F (100%)	F (100%)		I (100%)	E (100%)	I (100%)	A (100%)		V (100%)	A (100%)	L (55%), I (44%)					R (100%)	F (100%)	R (100%)	S (100%)	S (100%)	S (100%)	D (100%)	T (100%)	L (100%)	S (100%)	D (100%)	E (100%)	V (100%)	C (100%)	R (100%)	V (100%)
BUFFY COAT	JAK-2	A (100%)	D (100%)	E (100%)	A (100%)	T (100%)	V (100%)	F (100%)	I (100%)	F (100%)	F (100%)	S (100%)	I (100%)	E (100%)	I (100%)	A (100%)	D (90%)	V (100%)	E (100%)	L (100%)	I (100%)	V (100%)	D (100%)	K (100%)	K (100%)	F (80%), V (19%)	R (100%)	S (100%)	S (100%)	F (100%)	D (100%)	T (100%)	L (100%)	S (100%)	D (100%)	E (100%)	A (100%)	C (100%)	R (100%)	V (100%)
BUFFY COAT	JAK-3																		A (100%)	L (56%), I (43%)
BUFFY COAT	JAK-4								I (100%)	F (100%)	F (100%)	S (100%)							E (49%), D (39%), A (10%)	L (100%)							R (100%)	G (100%)
BUFFY COAT	JAK-5	A (100%)	D (100%)	E (100%)	A (79%), D (20%)	T (100%)	V (100%)	F (100%)	I (100%)	F (100%)	F (100%)	S (100%)	I (100%)	E (100%)	I (100%)	A (100%)	D (100%)	V (100%)	E (100%)	L (100%)	I (100%)	V (100%)	D (100%)	K (100%)	R (100%)	F (100%)	Q (100%)	S (100%)	S (31%), K (25%), C (21%)	S (34%), A (25%), F (22%), T (16%)	V (37%), D (21%), N (20%), G (11%)	T (35%), S (24%), G (11%)	L (61%), Q (15%), K (11%)	F (43%), S (30%), L (14%)	F (47%), N (25%), D (17%)	F (76%), V (14%)	L (73%), V (26%)	L (69%), C (26%)	A (78%), R (11%)	V (97%)
BUFFY COAT	JAK-6	A (100%)	D (100%)	E (100%)	D (100%)	T (100%)	V (100%)	F (100%)	I (100%)	F (100%)	F (100%)	S (100%)	I (100%)	E (100%)	I (100%)	A (100%)	D (100%)	V (100%)	E (100%)	L (100%)	I (100%)	V (100%)	D (100%)	K (100%)	R (100%)	F (100%)	Q (100%)	S (100%)	S (100%)	S (100%)	D (100%)	T (100%)	L (100%)	S (100%)	D (100%)	E (100%)	V (100%)	C (100%)	R (100%)	V (100%)
BUFFY COAT	JAK-7	A (100%)	D (100%)	E (100%)	D (59%), A (40%)	T (100%)	V (100%)	F (100%)	I (100%)	F (100%)	F (100%)	S (100%)	I (100%)	E (100%)	I (100%)	A (100%)	D (83%), N (16%)	V (100%)	E (100%)	L (100%)	I (100%)	V (100%)	D (100%)	K (100%)	R (100%)	F (100%)	Q (85%), R (14%)	S (100%)	S (100%)	S (100%)	D (100%)	T (100%)	L (100%)	S (100%)	D (100%)	E (100%)	A (55%), V (44%)	C (100%)	R (100%)	V (100%)
BUFFY COAT	JAK-8	A (100%)	D (100%)	E (100%)	A (74%), D (25%)	T (100%)	V (100%)	F (100%)	I (100%)	F (89%), L (10%)	F (100%)	S (100%)	I (100%)	E (100%)	I (100%)	A (100%)	D (87%), N (12%)	V (100%)	E (100%)	L (100%)	I (100%)	V (100%)	D (100%)	K (100%)	R (100%)	F (100%)	Q (100%)	S (87%), G (12%)	S (100%)	S (100%)	D (100%)	T (100%)	L (100%)	S (100%)	D (100%)	E (100%)	V (73%), A (26%)	C (100%)	R (100%)	V (100%)
BUFFY COAT	JAK-9	A (100%)	D (100%)	E (100%)	D (64%), A (35%)	A (62%), T (37%)	V (100%)	L (61%), F (38%)	I (100%)	F (100%)	F (100%)	S (100%)	I (100%)	E (100%)	I (100%)	A (100%)	N (68%), D (31%)	V (100%)	E (100%)	L (100%)	I (100%)	V (100%)	D (100%)	K (100%)	R (100%)	F (100%)	R (100%)	S (100%)
BUFFY COAT	JAK-10	A (100%)	D (100%)	E (100%)	D (100%)	T (79%), A (20%)	V (100%)	F (69%), L (19%), S (10%)	I (100%)	F (100%)	F (100%)	S (100%)	I (100%)	E (100%)	I (100%)	A (100%)	D (67%), N (32%)	V (100%)	E (100%)	L (100%)	I (100%)	V (100%)	D (100%)	K (100%)	R (100%)	F (50%), S (49%)	Q (100%)	S (100%)	S (100%)	S (89%), F (10%)	D (97%)	T (100%)	L (100%)	S (100%)	D (100%)	E (100%)	A (100%)	C (100%)	R (100%)	V (100%)
BUFFY COAT	JAK-11	A (100%)	D (100%)	E (100%)	D (100%)	T (56%), A (43%)	V (100%)	F (57%), L (42%)	I (100%)	F (100%)	F (52%), S (34%), I (13%)	S (100%)	I (100%)	E (100%)	I (100%)	A (100%)	N (100%)	V (100%)	E (86%), A (10%)	L (100%)	I (100%)	V (100%)	D (100%)	K (100%)	R (100%)	F (100%)	R (71%), Q (28%)	S (100%)	S (76%), C (23%)	S (100%)	D (100%)	T (100%)	L (81%), M (18%)	S (100%)	D (100%)	E (100%)	V (100%)	C (100%)		V (100%)
BUFFY COAT	JAK-12	A (100%)	D (100%)	E (100%)	D (100%)	A (100%)	V (100%)	L (100%)	I (100%)	F (100%)	F (100%)	S (100%)	I (100%)	E (100%)	I (100%)	A (100%)	N (100%)	V (100%)	E (100%)	L (100%)	I (100%)	V (100%)	D (100%)	K (100%)	R (100%)	F (100%)	Q (100%)	S (100%)	S (100%)	S (100%)	D (100%)	T (100%)	L (100%)	S (100%)	D (100%)	E (100%)	V (100%)	C (100%)	R (100%)	V (100%)
BUFFY COAT	JAK-13	A (100%)	D (100%)	E (100%)	A (100%)	T (100%)	V (100%)	F (100%)	I (100%)	F (100%)	F (100%)	S (100%)	I (100%)	E (100%)	I (100%)	A (100%)	D (89%), N (10%)	V (100%)	E (100%)	L (100%)	I (100%)	V (100%)	D (100%)	K (100%)	K (100%)	F (100%)	Q (100%)	S (100%)	S (100%)	S (100%)	D (100%)	T (100%)	L (100%)	S (100%)	D (100%)	E (100%)	V (100%)	C (100%)	R (100%)	V (100%)
BUFFY COAT	JAK-14-V1	A (100%)	D (100%)	E (100%)	A (79%), D (20%)	T (100%)	V (100%)	F (81%), L (18%)	I (100%)	F (100%)	F (100%)	S (100%)	I (99%)	E (100%)	I (100%)	A (100%)	D (66%), N (33%)	V (100%)	E (64%), A (35%)	L (62%), I (37%)	I (100%)	V (100%)	D (100%)	K (100%)	R (100%)	F (100%)	R (100%)	S (100%)	S (100%)	S (100%)	D (100%)	T (100%)	L (100%)		D (100%)
BUFFY COAT	JAK-14-V12								D (78%), I (19%)	F (100%)	F (100%)							E (99%)	A (50%), D (36%), G (10%)	I (62%), L (37%)	I (95%)								S (100%)	S (100%)	D (100%)	T (100%)
BUFFY COAT	JAK-15-B	A (100%)	D (100%)	E (100%)	D (100%)	T (100%)	V (100%)	F (100%)	I (64%), D (34%)	F (100%)	F (100%)		I (100%)	E (100%)	I (100%)	A (100%)	D (91%)	V (62%), E (37%)	A (58%), E (16%), D (10%)	L (87%), I (12%)	I (96%)							S (100%)	S (100%)	S (100%)	D (100%)	T (100%)
SALIVA	JAK-15-S	A (83%), T (16%)	D (84%), E (15%)	E (84%), L (15%)	D (55%), A (29%), G (15%)	T (70%), A (29%)	V (83%), T (16%)	F (70%), L (29%)	I (100%)	F (100%)	F (100%)	S (100%)	I (100%)	E (100%)	I (100%)	A (100%)	D (65%), N (34%)	V (100%)	E (100%)	L (100%)	I (100%)	V (100%)	D (100%)	K (100%)	R (100%)	F (100%)	R (100%)	S (100%)	S (100%)	F (63%), S (36%)	D (100%)	T (100%)	L (100%)	S (100%)	D (100%)	E (100%)	A (65%), V (34%)	C (100%)	R (100%)	V (100%)
BUFFY COAT	JAK-16-B	A (100%)	D (100%)	E (100%)	D (100%)	T (100%)	V (100%)	F (100%)	I (100%)	F (100%)	F (100%)	S (100%)	I (100%)	E (100%)	I (100%)	A (100%)	D (83%), N (16%)	V (100%)	E (100%)	L (100%)	I (100%)	V (100%)	D (100%)	K (100%)	R (100%)	F (100%)	Q (100%)	S (100%)	S (100%)	S (100%)	D (100%)	T (100%)	L (100%)	S (100%)	D (100%)	E (100%)	V (100%)	C (100%)	R (100%)	V (100%)
SALIVA	JAK-16-S	A (100%)	D (100%)	E (100%)	D (57%), A (42%)	T (100%)	V (100%)	F (100%)	I (100%)	F (100%)	F (100%)	S (100%)	I (100%)	E (100%)	I (100%)	A (100%)	D (85%), N (14%)	V (100%)	E (100%)	L (100%)	I (100%)	V (100%)	D (100%)	K (100%)	R (100%)	F (100%)	Q (67%), R (32%)	S (100%)	S (100%)	S (100%)	D (100%)	T (100%)	L (100%)	S (100%)	D (100%)	E (100%)	V (54%), A (45%)	C (100%)	R (100%)	V (100%)
BUFFY COAT	JAK-17-B	A (100%)	D (100%)	E (100%)	A (100%)	T (100%)	V (100%)	F (100%)	I (100%)	F (100%)	F (100%)	S (100%)	I (100%)	E (100%)	I (100%)	A (100%)	D (100%)	V (100%)	E (100%)	L (100%)	I (100%)	V (100%)	D (100%)	K (100%)	R (100%)	F (100%)	Q (100%)	S (100%)	S (100%)	S (100%)	D (100%)	T (100%)	L (100%)	S (100%)	D (100%)	E (100%)	V (100%)	C (100%)	R (100%)	V (100%)
SALIVA	JAK-17-S	A (100%)	D (100%)	E (100%)	A (100%)	T (100%)	V (100%)	F (100%)	I (100%)				I (100%)	E (100%)	I (100%)	A (100%)	D (100%)	V (100%)	E (100%)	L (100%)	I (100%)	V (100%)	D (100%)	K (100%)	R (100%)	F (100%)	Q (100%)	S (100%)	S (100%)	S (100%)	D (100%)	T (100%)	L (100%)	S (100%)	D (100%)	E (100%)	V (100%)	C (100%)	R (100%)	V (100%)
BUFFY COAT	JAK-18-B	A (84%), T (15%)	D (85%), E (14%)	E (85%), L (14%)	D (54%), A (31%), G (14%)	A (52%), T (47%)	V (84%), T (14%)	L (52%), F (47%)	I (100%)	F (100%)	F (100%)	S (100%)	I (100%)	E (100%)	I (100%)	A (100%)	D (53%), N (46%)	V (100%)	E (100%)	L (100%)	I (100%)	V (100%)	D (100%)	K (100%)	R (100%)	F (100%)	R (100%)	S (100%)	S (100%)	S (100%)	D (100%)	T (100%)	L (100%)	S (100%)	D (100%)	E (100%)	A (51%), V (48%)	C (100%)	R (100%)	V (100%)
SALIVA	JAK-18-S	A (83%), T (16%)	D (83%), E (16%)	E (84%), L (15%)	A (45%), D (38%), G (15%)	T (63%), A (36%)	V (82%), T (16%)	F (64%), L (35%)	I (100%)	F (100%)	F (100%)	S (100%)	I (100%)	E (100%)				V (100%)	E (100%)	L (100%)	I (100%)	V (100%)	D (100%)	K (100%)	R (100%)	F (100%)	R (100%)	S (100%)	S (100%)	S (86%), F (13%)	D (100%)	T (100%)	L (100%)	S (100%)	D (100%)	E (100%)	V (51%), A (48%)	C (100%)	R (100%)	V (100%)
BUFFY COAT	JAK-19-B	A (100%)	D (100%)	E (100%)	D (100%)	T (100%)	V (100%)	F (100%)	I (100%)	F (100%)	F (100%)	S (100%)	I (100%)	E (100%)	I (100%)	A (100%)	D (84%), N (15%)	V (100%)	E (100%)	L (100%)	I (100%)	V (100%)	D (100%)	K (100%)	K (99%)	F (80%), V (19%)	R (100%)	S (100%)	S (100%)	F (80%), S (19%)	D (100%)	T (100%)	L (100%)	S (100%)	D (100%)	E (100%)	A (100%)	C (100%)	R (100%)	V (100%)
SALIVA	JAK-19-S	A (100%)	D (100%)	E (100%)	D (100%)	T (100%)	V (100%)	F (100%)	I (100%)	F (100%)	F (100%)	S (100%)	I (100%)	E (100%)	I (100%)	A (100%)	D (100%)	V (100%)	E (100%)	L (100%)	I (100%)	V (100%)	D (100%)	K (100%)	K (96%)	F (85%), V (14%)	R (100%)	S (100%)	S (100%)	F (60%), S (39%)	D (100%)	T (100%)	L (100%)	S (100%)	D (100%)	E (100%)	A (100%)	C (100%)	R (100%)	V (100%)
BUFFY COAT	JAK-20-B	T (100%)	E (100%)	L (100%)	G (100%)	T (100%)	T (100%)	F (100%)	I (100%)	F (100%)	F (100%)	S (100%)	I (100%)	E (100%)	I (100%)	A (100%)	D (88%), N (11%)	V (100%)	E (100%)	L (100%)	I (100%)	V (100%)	D (100%)	K (100%)	R (100%)	F (100%)	Q (100%)	S (100%)	S (100%)	S (100%)	D (100%)	T (100%)	L (100%)	S (100%)	D (100%)	E (100%)	V (100%)	C (100%)	R (100%)	V (100%)
SALIVA	JAK-20-S	T (74%), A (25%)	E (100%)	L (100%)	G (100%)	T (100%)	T (100%)	F (100%)	I (100%)	F (100%)	F (100%)	S (100%)	I (100%)	E (100%)	I (100%)	A (100%)	D (86%), N (13%)	V (100%)	E (100%)	L (100%)	I (100%)	V (84%), R (14%)	D (85%), N (14%)	K (85%), T (14%)	R (100%)	F (100%)	Q (100%)	S (100%)	S (100%)	S (100%)	D (100%)	T (100%)	L (100%)	S (100%)	D (100%)	E (100%)	V (100%)	C (100%)	R (100%)	V (100%)
SALIVA	JAK-21	A (100%)	D (100%)	E (100%)	D (100%)	T (100%)	V (100%)	L (100%)	I (100%)	F (100%)	F (100%)	S (100%)	I (100%)	E (100%)	I (100%)	A (100%)	N (100%)	V (100%)	E (100%)	L (100%)	I (100%)	V (100%)	D (100%)	K (100%)	K (100%)	F (79%), V (20%)	R (100%)	S (100%)	S (100%)	S (100%)	D (100%)	T (100%)	L (100%)	S (100%)	D (100%)	E (100%)	A (100%)	C (100%)	R (100%)	V (100%)
SALIVA	RTR-1	A (100%)	D (100%)	E (100%)	A (100%)	T (100%)	V (100%)	F (100%)	I (100%)	F (100%)	F (100%)	S (100%)	I (100%)	E (100%)	I (100%)	A (100%)	N (85%), D (14%)	V (100%)	E (100%)	L (100%)	I (100%)	V (100%)	D (100%)	K (100%)	R (100%)	F (100%)	R (100%)	S (100%)	S (100%)	S (100%)	D (100%)	T (100%)	L (100%)	S (100%)	D (100%)	E (100%)	V (100%)	C (100%)	R (100%)	V (100%)
BUFFY COAT	RTR-2	A (85%), T (14%)	D (85%), E (14%)	E (86%), L (13%)	A (45%), D (41%), G (13%)	T (61%), A (38%)	V (85%), T (13%)	F (62%), L (37%)	I (100%)	F (100%)	F (100%)	S (100%)	I (100%)	E (100%)	I (100%)	A (100%)	D (58%), N (41%)	V (100%)	E (100%)	L (100%)	I (100%)	V (100%)	D (100%)	K (100%)	R (100%)	F (100%)	R (100%)	S (100%)	S (100%)	S (100%)	D (100%)	T (100%)	L (100%)	S (100%)	D (100%)	E (100%)	V (100%)	C (100%)	R (100%)	V (100%)
SALIVA	RTR-3	A (100%)	D (100%)	E (100%)	D (100%)	A (100%)	V (100%)	L (100%)	I (100%)	F (100%)	F (100%)	S (100%)	I (100%)	E (100%)	I (100%)	A (100%)	D (100%)	V (100%)	E (100%)	L (100%)	L (46%), F (29%), V (12%), I (11%)	R (80%), G (10%)	D (56%), N (43%)	A (24%), T (21%), K (18%), V (14%)	K (100%)	F (86%), V (13%)	R (100%)	S (100%)	S (50%), C (17%), K (15%)	S (48%), F (21%), A (15%), T (15%)	D (43%), V (31%), N (15%)	T (100%)	L (69%), Q (30%)	S (100%)	D (100%)
SALIVA	RTR-4	T (79%), A (20%)	E (79%), D (20%)	L (78%), E (21%)	G (77%), A (22%)	T (100%)	T (78%), V (19%)	F (100%)	I (100%)	F (100%)	F (100%)	S (100%)	I (100%)	E (100%)	I (100%)	A (100%)	D (83%), N (16%)	V (100%)	E (100%)	L (100%)	I (100%)	V (100%)	D (100%)	K (100%)	Q (79%), R (20%)	F (100%)	R (100%)	S (100%)	S (100%)	S (100%)	D (100%)	T (100%)	L (100%)	S (100%)	D (100%)	E (100%)	V (100%)	C (100%)	R (100%)	V (100%)
SALIVA	RTR-5	A (100%)	D (100%)	E (100%)	A (100%)	T (100%)	V (100%)	F (100%)	I (100%)	F (100%)	F (87%), L (12%)	S (100%)	I (100%)	E (100%)	I (100%)	A (100%)	D (100%)	V (100%)	E (81%), A (18%)	L (100%)	I (100%)	V (100%)	D (100%)	K (100%)	R (100%)	F (100%)	R (100%)	S (100%)	S (100%)	S (100%)	D (100%)	T (100%)	L (100%)	S (100%)	D (100%)	E (100%)	V (100%)	C (100%)	R (100%)	V (100%)
SALIVA	RTR-6	A (100%)	D (100%)	E (100%)	D (100%)	T (70%), A (29%)	V (100%)	F (70%), L (29%)	I (100%)	F (100%)	F (100%)	S (100%)	I (100%)	E (100%)	I (100%)	A (100%)	D (57%), N (42%)	V (100%)	E (100%)	L (100%)	I (100%)	V (100%)	D (100%)	K (100%)	R (100%)	F (100%)	R (100%)	S (100%)	S (27%), C (24%), K (17%), L (10%)	S (37%), F (21%), A (14%), T (13%)	V (35%), N (24%), G (13%), D (12%)	T (47%), S (28%)	L (74%), Q (25%)	F (60%), S (39%)	F (98%)	F (94%)	L (68%), V (31%)	L (100%)	A (100%)
BUFFY COAT	RTR-7	A (100%)	D (100%)	E (100%)	D (86%), A (13%)	T (74%), A (25%)	V (100%)	F (75%), L (24%)	I (100%)	F (100%)	F (100%)	S (100%)	I (100%)	E (100%)	I (100%)	A (100%)	D (80%), N (19%)	V (100%)	E (100%)	L (100%)	I (100%)	V (100%)	D (100%)	K (100%)	R (100%)	F (100%)	R (100%)	S (100%)	S (100%)	S (100%)	D (100%)	T (100%)	L (100%)	S (100%)	D (100%)	E (100%)	A (96%)	C (100%)	R (100%)	V (100%)
SALIVA	RTR-8	A (100%)	D (100%)	E (100%)	D (100%)	T (100%)	V (100%)	F (100%)	I (100%)	F (100%)	F (100%)	S (100%)	I (100%)	E (100%)	I (100%)	A (100%)	D (84%), N (15%)	V (100%)	E (100%)	L (100%)	I (100%)	V (100%)	D (100%)	K (100%)	R (100%)	F (100%)	R (100%)	S (100%)	S (79%), P (20%)	S (100%)	D (100%)	T (100%)	L (100%)	S (100%)	D (79%), G (20%)	E (100%)	V (100%)	C (100%)	R (100%)	V (100%)
SALIVA	RTR-9	A (100%)	D (100%)	E (100%)	D (100%)	T (100%)	V (100%)	F (100%)	I (100%)	F (100%)	F (100%)	S (100%)	I (100%)	E (100%)	I (100%)	A (100%)	D (85%), N (14%)	V (100%)	E (100%)	L (100%)	I (100%)	V (100%)	D (100%)	K (100%)	R (100%)	F (100%)	R (100%)	S (100%)	S (100%)	S (100%)	D (100%)	T (100%)	L (100%)	S (100%)	D (100%)	E (100%)	V (100%)	C (100%)	R (100%)	V (100%)
BUFFY COAT	RTR-10-B	A (100%)	E (100%)	L (100%)	G (100%)	T (100%)	T (100%)	F (100%)	I (100%)	F (100%)	F (100%)	S (100%)	I (100%)	E (100%)	I (100%)	A (100%)	D (88%), N (11%)	V (100%)	E (100%)	L (100%)	I (100%)	V (100%)	D (100%)	K (100%)	K (98%)	F (80%), V (19%)	R (100%)	S (100%)	S (100%)	F (100%)	D (100%)	T (100%)	L (100%)	S (100%)	D (100%)	E (100%)	A (100%)	C (100%)	R (100%)	V (100%)
SALIVA	RTR-10-S	A (100%)	D (100%)	E (100%)	A (100%)	T (100%)	V (100%)	F (100%)	I (100%)	F (100%)	F (100%)	S (100%)	I (100%)	E (100%)	I (100%)	A (100%)	D (90%)	V (100%)	E (100%)	L (100%)	I (100%)	V (100%)	D (100%)	K (100%)	R (100%)	F (84%), V (15%)	R (100%)	S (100%)	S (100%)	F (100%)	D (100%)	T (100%)	L (100%)	S (100%)	D (100%)	E (100%)	A (100%)	C (100%)	R (100%)	V (100%)
BUFFY COAT	RTR-11-B	A (100%)	E (100%)	L (100%)	G (100%)	T (100%)	T (100%)	F (100%)	I (100%)	F (100%)	F (100%)	S (100%)	I (100%)	E (100%)	I (100%)	A (100%)	D (73%), N (26%)	V (100%)	E (100%)	L (100%)	I (100%)	V (100%)	D (100%)	K (100%)	R (100%)		R (100%)	S (100%)	S (100%)	S (100%)	D (100%)	T (100%)	L (100%)	S (100%)	D (100%)	E (100%)	V (60%), A (39%)	C (100%)	R (100%)	V (100%)
SALIVA	RTR-11-S	A (100%)	E (100%)	L (100%)	G (100%)	T (100%)	T (100%)	F (100%)	I (100%)	F (100%)	F (100%)	S (100%)	I (100%)	E (100%)	I (100%)	A (100%)	D (88%), N (11%)	V (100%)	E (100%)	L (100%)	I (100%)	V (100%)	D (100%)	K (100%)	R (100%)	F (77%), V (22%)	R (100%)	S (100%)	S (100%)	S (100%)	D (100%)	T (100%)	L (100%)	S (100%)	D (100%)	E (100%)	V (100%)	C (100%)	R (100%)	V (100%)
BUFFY COAT	RTR-12-B	A (100%)	D (100%)	E (100%)	A (75%), D (24%)	T (100%)	V (100%)	F (100%)	I (100%)	F (100%)	F (100%)	S (87%), P (12%)	I (100%)	E (100%)	I (100%)	A (100%)	D (81%), N (18%)	V (100%)	E (99%)	L (100%)	I (100%)	V (100%)	D (100%)	K (100%)	R (100%)	F (100%)	R (100%)	S (100%)	S (100%)	S (100%)	D (100%)	T (100%)	L (100%)	S (100%)	D (100%)	E (100%)	V (100%)	C (100%)	R (100%)	V (100%)
SALIVA	RTR-12-S								I (100%)	F (100%)	F (100%)	S (82%), P (17%)	I (99%)	E (100%)	I (33%), F (22%), S (13%)	A (22%), V (20%), L (15%), S (13%)		V (100%)	E (100%)	L (100%)	I (100%)	V (100%)	D (100%)	K (100%)	R (94%)		R (100%)	S (100%)	S (100%)	S (100%)	D (100%)	T (100%)	L (100%)	S (100%)	D (100%)	E (100%)	A (100%)	C (100%)	R (100%)	V (100%)
BUFFY COAT	RTR-13-B								I (100%)	F (100%)	F (100%)	S (100%)						V (100%)	E (100%)	L (100%)	I (100%)	V (100%)	D (100%)	K (100%)
SALIVA	RTR-13-S	A (100%)	D (100%)	E (100%)	A (100%)	T (100%)	V (100%)	F (100%)	I (100%)	F (100%)	F (100%)	S (100%)	I (100%)	E (100%)	I (88%), V (11%)	A (100%)	D (84%), N (15%)	V (100%)	E (100%)	L (100%)	I (100%)	V (100%)	D (100%)	K (100%)	K (100%)	F (79%), V (20%)	R (100%)	S (100%)	S (100%)	S (100%)	D (100%)	T (100%)	L (100%)	S (100%)	D (100%)	E (100%)	A (100%)	C (100%)	R (100%)	V (100%)
BUFFY COAT	RTR-14-B	A (100%)	D (100%)	E (100%)	A (50%), D (49%)	T (66%), A (33%)	V (100%)	F (67%), L (32%)	I (100%)	F (100%)	F (100%)	S (100%)	I (100%)	E (100%)	I (100%)	A (100%)	D (85%), N (14%)	V (100%)	E (100%)	L (100%)	I (100%)	V (100%)	D (100%)	K (100%)	R (73%), K (26%)	F (100%)	R (100%)	S (100%)	S (100%)	S (100%)	D (100%)	T (100%)	L (100%)	S (100%)	D (100%)	E (100%)	V (100%)	C (100%)	R (100%)	V (100%)
SALIVA	RTR-14-S	A (100%)	D (100%)	E (100%)	D (88%), A (11%)	A (88%), T (11%)	V (100%)	L (88%), F (11%)	I (100%)	F (100%)	F (100%)	S (100%)	I (100%)	E (100%)	I (100%)	A (100%)	D (84%), N (15%)	V (100%)	E (100%)	L (100%)	I (100%)	V (100%)	D (100%)	K (100%)	K (86%), R (13%)	F (79%), V (20%)	R (100%)	S (100%)	S (100%)	S (100%)	D (100%)	T (100%)	L (100%)	S (100%)	D (100%)	E (100%)	V (82%), A (17%)	C (100%)	R (100%)	V (100%)
BUFFY COAT	RTR-15-B	A (100%)	E (100%)	L (100%)	G (100%)	T (100%)	T (100%)	F (100%)	I (100%)	F (100%)	F (100%)	S (100%)	I (100%)	E (100%)	I (100%)	A (100%)	D (100%)	V (36%), A (32%), E (31%)	D (46%), E (30%), A (22%)	L (85%), I (14%)							R (100%)	S (100%)	S (100%)	S (100%)	D (100%)	T (100%)	L (100%)	S (100%)	V (84%), D (15%)	E (100%)	V (100%)	C (100%)	R (100%)	V (100%)
SALIVA	RTR-15-S	A (100%)	D (100%)	E (100%)	D (100%)	T (100%)	V (100%)	F (100%)	I (100%)	F (100%)	F (95%)	S (100%)	I (100%)	E (100%)	I (100%)	A (100%)	D (100%)	V (100%)	E (100%)	L (100%)	I (100%)	V (100%)	D (100%)	K (100%)	R (100%)	F (100%)	R (100%)	G (100%)	S (100%)	S (100%)	D (100%)	T (100%)	L (100%)
BUFFY COAT	CONTROL-1- B	A (100%)	D (100%)	E (100%)	D (100%)	T (100%)	V (100%)	F (100%)	I (100%)	F (100%)	F (100%)	S (100%)	I (100%)	E (98%)	I (100%)	A (100%)	D (90%)	V (100%)	E (100%)	L (100%)	I (100%)	V (100%)	D (100%)	K (100%)	R (100%)	F (100%)	R (100%)	S (100%)	S (100%)	S (100%)	D (100%)	T (100%)	L (100%)	S (100%)	D (100%)	E (100%)	V (100%)	C (100%)	R (100%)	V (100%)
SALIVA	CONTROL-1- S	A (100%)	D (100%)	E (100%)	A (100%)	T (100%)	V (100%)	F (100%)	I (100%)	F (27%), V (18%), H (12%)	L (40%), F (16%), V (14%)	S (67%), T (32%)	I (100%)	E (100%)	I (100%)	A (100%)	N (100%)	V (100%)	E (100%)	L (100%)	F (22%), S (19%), N (14%), R (10%), I (10%)				K (100%)	F (77%), V (22%)	R (100%)	S (100%)
BUFFY COAT	CONTROL-2	A (100%)	D (100%)	E (78%), D (21%)	D (80%), E (19%)	T (77%), A (11%), S (10%)	V (100%)	F (76%), L (23%)	I (100%)	F (100%)	F (100%)	S (100%)	I (98%)	E (100%)	I (89%), N (10%)	A (95%)	D (81%), N (18%)	V (100%)	E (100%)	L (100%)	I (100%)	V (100%)	D (100%)	K (100%)	R (100%)	F (100%)	R (100%)	S (100%)	S (100%)	S (100%)	D (100%)	T (100%)	L (100%)	S (100%)	D (100%)	E (100%)	V (100%)	C (100%)	R (100%)	V (100%)
SALIVA	CONTROL-3	A (100%)	D (100%)	E (100%)	D (52%), A (47%)	T (100%)	V (100%)	F (100%)	I (100%)	F (100%)	F (100%)	S (100%)	I (100%)	E (100%)	I (63%), S (11%)	A (76%), S (23%)	D (85%), N (14%)	V (100%)	E (100%)	L (100%)		V (100%)	D (100%)	K (100%)	R (100%)	F (100%)	R (57%), W (42%)	S (100%)	S (100%)	S (100%)	D (100%)	T (100%)
SALIVA	CONTROL-4	A (100%)	D (100%)	E (100%)	D (100%)	A (100%)	V (100%)	L (100%)	I (100%)	L (100%)	F (100%)	S (100%)	I (100%)	E (100%)	I (100%)	A (100%)	D (82%), N (17%)	V (100%)	E (100%)	L (100%)	I (100%)	L (100%)	D (100%)	K (100%)	K (98%)	F (83%), V (16%)	R (100%)	S (100%)	S (100%)	S (100%)	D (100%)	T (100%)	L (100%)	S (100%)	D (100%)	E (100%)	A (100%)	C (100%)	R (100%)	V (100%)
SALIVA	CONTROL-5	A (100%)	D (100%)	E (100%)	A (100%)	T (100%)	V (100%)	F (100%)	I (100%)	F (100%)	F (100%)	S (83%), P (16%)	I (100%)	E (100%)	I (100%)	A (100%)	D (87%), N (12%)	V (100%)	E (100%)	L (100%)	V (50%), F (12%), I (11%), S (10%)	V (67%), R (18%)	D (79%), N (20%)	K (57%), T (17%)	R (100%)	F (100%)	R (100%)	S (100%)	S (69%), C (23%)	F (46%), S (42%)	D (55%), N (18%), V (10%)	T (75%)	L (73%)	S (79%), F (11%)	D (67%), N (16%)	E (65%), F (11%), Q (10%)	A (68%), V (16%), L (14%)	C (85%), L (10%)	R (86%), A (10%)	V (99%)
SALIVA	CONTROL-6	A (100%)	D (100%)	E (100%)	D (76%), A (23%)	T (88%), A (11%)	V (100%)	F (88%), L (11%)	I (100%)	F (100%)	F (76%), S (23%)	S (100%)	I (100%)	E (100%)	I (100%)	A (100%)	D (81%), N (18%)	V (100%)	E (100%)	L (100%)	I (100%)	V (100%)	D (100%)	K (100%)	R (100%)	F (100%)	R (100%)	S (100%)	S (36%), C (11%)	S (32%), F (13%), A (13%), C (10%)	V (25%), D (15%), E (15%), N (12%), G (10%)	T (26%), S (18%), K (10%)	L (59%)	S (34%), F (13%)	D (17%), F (10%)	E (22%), F (11%), Q (11%)	V (33%), L (29%)	C (33%), S (23%), F (16%), L (13%)	R (20%), L (13%), A (12%)	V (41%), F (23%), G (20%), L (12%)
URINE	CONGENITAL-1	A (100%)	D (100%)	E (100%)	D (100%)	T (100%)	V (100%)	F (100%)	I (100%)	F (100%)	F (100%)	S (100%)	I (100%)	E (100%)	I (100%)	A (100%)	D (100%)	V (100%)	E (100%)	L (100%)	I (100%)	V (100%)	D (100%)	K (100%)	R (100%)	F (100%)	W (100%)	G (100%)	S (100%)	S (100%)	D (100%)	T (100%)	L (100%)	S (100%)	D (100%)	E (100%)	V (100%)	C (100%)	R (100%)	V (100%)
URINE	CONGENITAL-2	A (100%)	D (100%)	E (100%)	A (100%)	T (100%)	V (100%)	F (100%)	I (100%)	F (100%)	F (100%)	S (100%)	I (100%)	E (100%)	I (100%)	A (100%)	D (100%)	V (100%)	E (100%)	L (100%)	I (100%)	V (100%)	D (100%)	K (100%)	R (100%)	F (100%)	R (100%)	S (100%)	S (100%)	S (100%)	D (100%)	T (100%)	L (100%)	S (100%)	D (100%)	E (100%)	V (100%)	C (100%)	R (100%)	V (100%)
URINE	CONGENITAL-3	A (100%)	D (100%)	D (100%)	E (100%)	T (100%)	V (100%)	L (100%)	I (100%)	F (100%)	F (100%)	S (100%)	I (97%)	E (100%)	I (100%)	A (100%)		V (100%)	E (100%)	L (100%)	I (100%)	V (100%)	D (100%)	K (100%)	K (63%), R (36%)	F (100%)	R (100%)	S (100%)	S (100%)	S (100%)	D (100%)	T (100%)	L (100%)	S (100%)	D (100%)	E (100%)	A (100%)	C (100%)	R (100%)	V (100%)
URINE	CONGENITAL-4	A (100%)	D (100%)	E (100%)	A (100%)	T (100%)	V (100%)	F (100%)	I (100%)	F (100%)	F (100%)	S (100%)	I (100%)	E (100%)	I (100%)	A (100%)	N (100%)	V (100%)	E (100%)	L (100%)	I (100%)	V (100%)	D (100%)	K (100%)	R (100%)	F (100%)	R (100%)	S (100%)	S (100%)	S (100%)	D (100%)	T (100%)	L (100%)	S (100%)	D (100%)	E (100%)	V (100%)	C (100%)	R (100%)	V (100%)
